# Supplementary material for: Tracing CO2 sources in urban and rural areas characterized by different land-use patterns using carbon isotopes
Source: PLoS One. 2025 Jun 17;20(6):e0326306. doi: 10.1371/journal.pone.0326306 (PMC12173407; doi:10.1371/journal.pone.0326306)
Supplement: S1 Table — (XLSX) [file pone.0326306.s001.xlsx]

## Sheet: S1 Table
Supporting Information S1 Table. Averages of CO2 concentrations and δ13C-CO2 values in air samples collected from roadside and tunnels in urban areas.
	Sample	δ13C-CO2 (‰)	CO2 (ppm)	n
Urban areas (roadside)	U-1	-10.7	509	2
	U-2	-15.9	617	1
	U-3	-17.4	1314	1
	U-4	-10	462	2
	U-5	-11.9	495	1
	U-6	-13.4	627	2
Urban areas (tunnel)	T-1	-17.8	984	2
	T-2	-16.1	1047	3
	T-3	-15.6	833	2
	T-4	-18	1115	3
	T-5	-15.7	790	1
	T-6	-18	1443	1
