# Supplementary material for: Tracing CO2 sources in urban and rural areas characterized by different land-use patterns using carbon isotopes
Source: PLoS One. 2025 Jun 17;20(6):e0326306. doi: 10.1371/journal.pone.0326306 (PMC12173407; doi:10.1371/journal.pone.0326306)
Supplement: S2 Table — (XLSX) [file pone.0326306.s002.xlsx]

## Sheet: S2 Table
Supporting Information S2 Table. Concentrations and δ13C-CO2 values of CO2 in air samples collected from rural sites located near coastal area.
	δ13C-CO2 (‰)			CO2 (ppm)
Sample	Avg.	SD		Avg.	SD	n
RC-1	-9.4	0.3		437	8	5
RC-2	-10	0.8		450	14	5
RC-3	-10.9	1.9		492	59	4
RC-4	-10.1	0.1		454	11	4
RC-5	-9.5	0.3		438	6	4
RC-6	-9.5	0.2		441	2	4
RC-7	-9.8	0.5		450	18	4
RC-8	-9.5	0.2		441	8	4
RC-9	-9.7	0.5		451	15	4
RC-10	-10	0.4		449	19	14
RC-11	-9.9	0.6		454	13	4
RC-12	-9.8	0.4		450	18	4
RC-13	-9.8	0.5		454	15	5
RC-14	-9.9	0.6		452	14	4
RC-15	-9.9	0.7		451	21	5
RC-16	-10	0.4		450	5	4
RC-17	-9.7	0.6		445	13	5
RC-18	-9.3	0.3		436	7	4
RC-19	-10.4	-		493	-	1
RC-20	-9.7	0.3		440	10	4
