# Supplementary material for: Tracing CO2 sources in urban and rural areas characterized by different land-use patterns using carbon isotopes
Source: PLoS One. 2025 Jun 17;20(6):e0326306. doi: 10.1371/journal.pone.0326306 (PMC12173407; doi:10.1371/journal.pone.0326306)
Supplement: S3 Table — (XLSX) [file pone.0326306.s003.xlsx]

## Sheet: S3 Table
Supporting Information S3 Table. Averages of CO2 concentrations and δ13C-CO2 values in air samples collected from rural-inland area.
Sample	δ13C-CO2 (‰)	CO2 (ppm)	n
RI-1	-10.1	454	2
RI-2	-9.4	437	2
RI-3	-10.8	509	2
RI-4	-9.6	435	2
RI-5	-9.4	437	2
RI-6	-9.6	436	2
RI-7	-9.8	438	2
RI-8	-9.7	436	2
RI-9	-9.2	435	2
RI-10	-9.4	434	2
RI-11	-9.5	436	2
RI-12	-9.9	442	2
RI-13	-9.9	437	2
RI-14	-9.9	442	2
RI-15	-10.3	451	2
RI-16	-11	471	2
RI-17	-10.2	453	2
